# Supplementary material for: Eco-Efficient Quantification of Glucosinolates in Camelina Seed, Oil, and Defatted Meal: Optimization, Development, and Validation of a UPLC-DAD Method
Source: Antioxidants (Basel). 2022 Dec 10;11(12):2441. doi: 10.3390/antiox11122441 (PMC9774283; doi:10.3390/antiox11122441)
Supplement: Supplementary file 1 [file antioxidants-11-02441-s001.zip]

Archive with 1 entries (1 files):
- antioxidants-2070761-supplementary.pdf
